# Supplementary material for: Network Pharmacology Revealing the Therapeutic Potential of Bioactive Components of Triphala and Their Molecular Mechanisms against Obesity
Source: Int J Mol Sci. 2024 Oct 6;25(19):10755. doi: 10.3390/ijms251910755 (PMC11476943; doi:10.3390/ijms251910755)
Supplement: Supplementary file 1 [file ijms-25-10755-s001.zip]

Archive with 1 entries (1 files):
- ijms-3171983-supplementary.pdf
